# Supplementary material for: Cardiovascular risk assessment enhanced by automated machine learning in a multi-phase study
Source: Sci Rep. 2025 Oct 20;15:36474. doi: 10.1038/s41598-025-24189-z (PMC12537956; doi:10.1038/s41598-025-24189-z)
Supplement: Supplementary file 2 — Supplementary Material 2 [file 41598_2025_24189_MOESM2_ESM.txt]

pip install shap

import shap
import pandas as pd
import matplotlib.pyplot as plt
from datetime import datetime
now = datetime.now()

########### CHANGE THIS TO THE FILE NAME WITHOUT ENDING #################
dataset_name = "xx"

s_val_import = pd.read_csv("/content/" + dataset_name + ".csv")
s_val_import

# clmn_count - 7 / 3
feature_count = (s_val_import.shape[1] - 7 )/3 # da 7 Spalten als basis vorhanden und pro feature 3 spalten vorhanden sind
feature_names = s_val_import[["Explanation_"+str(int(i)+ 1)+"_feature_name" for i in range(int(feature_count))]].head(1).values.flatten()
shap_vals_df = s_val_import[["Explanation_"+str(int(i)+ 1)+"_strength" for i in range(int(feature_count))]]
shap_vals = shap_vals_df.values
data_vals = s_val_import[["Explanation_"+str(int(i)+ 1)+"_feature_value" for i in range(int(feature_count))]].values
base_vals = s_val_import.shap_base_value.values
expected_value = s_val_import.prediction.values
base_value = s_val_import.shap_base_value.mean()

print(feature_names)

exp = shap.Explanation(values = shap_vals, base_values = base_vals, feature_names=feature_names, data = data_vals)

beeswarm_plot = shap.plots.beeswarm(exp, max_display=10, show=False)
plt.savefig("beeswarm_plot_for_" +dataset_name + "_" + now.strftime("%Y%m%d_%H_%M_%S") + ".svg",dpi=150, bbox_inches='tight')

deci_plot = shap.decision_plot(
    base_value,
    shap_vals_df.head(400).values,
    feature_names = feature_names,
    link="logit",
    feature_display_range=slice(-1, -11, -1),
    show = False
  )
plt.savefig("decision_plot_for_" +dataset_name + "_" + now.strftime("%Y%m%d_%H_%M_%S") + ".svg",dpi=150, bbox_inches='tight')

shap.plots.heatmap(exp, max_display=10, show=False)
plt.savefig("heatmap_for_" +dataset_name + "_" + now.strftime("%Y%m%d_%H_%M_%S") + ".svg",dpi=150, bbox_inches='tight')

shap.plots.violin(exp, max_display=10, show=False)
plt.savefig("violin_plot_for_" +dataset_name + "_" + now.strftime("%Y%m%d_%H_%M_%S") + ".svg",dpi=150, bbox_inches='tight')

shap.plots.waterfall(exp[0], max_display=10, show=False)
plt.savefig("waterfall_plot_for_" +dataset_name + "_" + now.strftime("%Y%m%d_%H_%M_%S") + ".svg",dpi=150, bbox_inches='tight')

var1 = "supercrp"
var2 = "age"
shap.plots.scatter(exp[:, var1], color=exp[:,var2], show = False)
plt.savefig("scatter_plot_for_vars_"+ var1 + "_and_" + var2 + "in" +dataset_name + "_" + now.strftime("%Y%m%d_%H_%M_%S") + ".svg",dpi=150, bbox_inches='tight')
